# Supplementary material for: Sodium Accumulation in Infected Cells and Ion Transporters Mistargeting in Nodules of Medicago truncatula: Two Ugly Items That Hinder Coping with Salt Stress Effects
Source: Int J Mol Sci. 2022 Sep 13;23(18):10618. doi: 10.3390/ijms231810618 (PMC9505113; doi:10.3390/ijms231810618)
Supplement: Supplementary file 1 [file ijms-23-10618-s001.zip]

Archive with 1 entries (1 files):
- ijms-1803167-supplementary.pdf
